# Supplementary material for: FUS/TLS deficiency causes behavioral and pathological abnormalities distinct from amyotrophic lateral sclerosis
Source: Acta Neuropathol Commun. 2015 Apr 25;3:24. doi: 10.1186/s40478-015-0202-6 (PMC4408580; doi:10.1186/s40478-015-0202-6)
Supplement: Additional file 2: Table S1. — Gene expression analysis of FUS/TLS-deficient mice. [file 40478_2015_202_MOESM2_ESM.xls]

## Sheet: TableS1
Table S1	Gene expression analysis of FUS/TLS-deficient mice
	TLS-/- vs TLS+/+, 8w Striatum (P<0.005, >1.2 fold)
Ensembl_gene	Definition	Gene symbol	Fold change	P value	adjusted P
ENSMUSG00000079424	predicted gene 3259 Gene	Gm3259	-3.42855	0.00380623	0.660006
ENSMUSG00000083868	predicted gene 12477 Pseudogene	Gm12477	-3.03637	0.00476714	0.660006
ENSMUSG00000030795	fusion, derived from t(12;16) malignant liposarcoma (human) Gene	Fus	-2.55244	0.000999965	0.619144
ENSMUSG00000090688	vomeronasal 2, receptor 12	AC133456.1	-2.23842	0.00191032	0.651219
ENSMUSG00000080782	predicted gene 13495 Pseudogene	Gm13495	-2.17398	0.00393737	0.660006
ENSMUSG00000038569	RAD9 homolog B (S. cerevisiae) Gene	Rad9b	-2.16603	0.00321571	0.660006
ENSMUSG00000050761	glycoprotein Ib, beta polypeptide Gene	Gp1bb	-2.13734	0.00169915	0.619144
ENSMUSG00000086843	RIKEN cDNA E030013I19 gene Gene	E030013I19Rik	-2.06251	0.00485645	0.660006
ENSMUSG00000022766	serine (or cysteine) peptidase inhibitor, clade D, member 1 Gene	Serpind1	-1.9703	0.00302215	0.660006
ENSMUSG00000057054	inhibitor of CDK, cyclin A1 interacting protein 1 Gene	Inca1	-1.93808	0.000446129	0.619144
ENSMUSG00000064113	olfactory receptor 916 Gene	Olfr916	-1.93266	0.00471049	0.660006
ENSMUSG00000085357	predicted gene 13480 Gene	Gm13480	-1.92499	0.00388769	0.660006
ENSMUSG00000038115	anoctamin 2 Gene	Ano2	-1.88094	0.00109517	0.619144
ENSMUSG00000074796	solute carrier family 4, sodium bicarbonate transporter-like, member 11 Gene	Slc4a11	-1.84996	0.00476474	0.660006
ENSMUSG00000054630	UDP glucuronosyltransferase 2 family, polypeptide B5 Gene	Ugt2b5	-1.84776	0.00241687	0.660006
ENSMUSG00000042233	RIKEN cDNA 2010015L04 gene Gene	2010015L04Rik	-1.83469	0.00148906	0.619144
ENSMUSG00000091994	RIKEN cDNA E130317F20 gene (E130317F20Rik), non-coding RNA	RP23-13B8.9	-1.82579	0.00437563	0.660006
ENSMUSG00000073490	expressed sequence AI607873 Gene	AI607873	-1.78037	0.00162948	0.619144
ENSMUSG00000089736	predicted gene 14378 Gene	Gm14378	-1.7734	0.00307687	0.660006
ENSMUSG00000021624	CD180 antigen Gene	Cd180	-1.76555	0.000104606	0.619144
ENSMUSG00000057461	olfactory receptor 591 Gene	Olfr591	-1.76073	0.001088	0.619144
ENSMUSG00000082032	predicted gene 12271 Pseudogene	Gm12271	-1.75505	0.00299428	0.660006
ENSMUSG00000032355	RIKEN cDNA 2310046A06 gene Gene	2310046A06Rik	-1.73899	0.00146448	0.619144
ENSMUSG00000051617	keratin 9 Gene	Krt9	-1.736	0.00431794	0.660006
ENSMUSG00000072100	predicted gene 16390 Gene	Gm16390	-1.69802	0.00369172	0.660006
ENSMUSG00000035126	WD repeat domain 78 Gene	Wdr78	-1.68572	0.00381028	0.660006
ENSMUSG00000083413	predicted gene 11306 Pseudogene	Gm11306	-1.64304	0.00324878	0.660006
ENSMUSG00000025431	cysteine-rich secretory protein 1 Gene	Crisp1	-1.61395	0.00273903	0.660006
ENSMUSG00000000530	activin A receptor, type II-like 1 Gene	Acvrl1	-1.61221	0.000856562	0.619144
ENSMUSG00000091725	RP23-455F6.1	RP23-455F6.1	-1.58582	0.00235413	0.660006
ENSMUSG00000064057	secretoglobin, family 3A, member 1 Gene	Scgb3a1	-1.58353	0.000563524	0.619144
ENSMUSG00000075585	RIKEN cDNA 6330403L08 gene Gene	6330403L08Rik	-1.5505	0.000421414	0.619144
ENSMUSG00000086800	RIKEN cDNA 4930556L07 gene Gene	4930556L07Rik	-1.54553	0.00497767	0.660006
ENSMUSG00000089896	WNK lysine deficient protein kinase 1 Gene	Wnk1	-1.5409	0.00437858	0.660006
ENSMUSG00000035626	olfactory receptor 1509 Gene	Olfr1509	-1.51636	0.000758752	0.619144
ENSMUSG00000040213	cysteine conjugate-beta lyase 2 Gene	Ccbl2	-1.48734	0.00239671	0.660006
ENSMUSG00000017417	plexin domain containing 1 Gene	Plxdc1	-1.46174	0.00451192	0.660006
ENSMUSG00000081312	predicted gene 14520 Pseudogene	Gm14520	-1.4598	0.00130209	0.619144
ENSMUSG00000041272	thymocyte selection-associated high mobility group box Gene	Tox	-1.43007	0.00324934	0.660006
ENSMUSG00000087391	predicted gene 2694 Gene	Gm2694	-1.42689	0.00144088	0.619144
ENSMUSG00000039166	A kinase (PRKA) anchor protein 7 Gene	Akap7	-1.41231	0.00477327	0.660006
ENSMUSG00000027651	regulation of nuclear pre-mRNA domain containing 1B Gene	Rprd1b	-1.40767	0.00125398	0.619144
ENSMUSG00000042055	WD repeat domain 11 Gene	Wdr11	-1.39775	0.00214659	0.660006
ENSMUSG00000027010	solute carrier family 25 (mitochondrial carrier, Aralar), member 12 Gene	Slc25a12	-1.38121	0.000225687	0.619144
ENSMUSG00000030220	Rho, GDP dissociation inhibitor (GDI) beta Gene	Arhgdib	-1.37399	0.00383533	0.660006
ENSMUSG00000021732	fibroblast growth factor 10 Gene	Fgf10	-1.37028	0.00152287	0.619144
ENSMUSG00000075387	olfactory receptor 341 Gene	Olfr341	-1.34864	0.00121121	0.619144
ENSMUSG00000020732	RAB37, member of RAS oncogene family Gene	Rab37	-1.34364	0.00375967	0.660006
ENSMUSG00000032565	nudix (nucleoside diphosphate linked moiety X)-type motif 16 Gene	Nudt16	-1.33558	0.00109261	0.619144
ENSMUSG00000080714	predicted gene 14602 Pseudogene	Gm14602	-1.33476	0.00114061	0.619144
ENSMUSG00000070677	DNA segment, Chr 5, ERATO Doi 577, expressed Gene	D5Ertd577e	-1.31898	0.00383694	0.660006
ENSMUSG00000046793	G protein-coupled receptor 61 Gene	Gpr61	-1.31799	0.0024563	0.660006
ENSMUSG00000066667	predicted gene 16432 Gene	Gm16432	-1.313	0.000755684	0.619144
ENSMUSG00000045114	proline-rich transmembrane protein 2 Gene	Prrt2	-1.3047	0.000471534	0.619144
ENSMUSG00000020867	spermatogenesis associated 20 Gene	Spata20	-1.29821	0.00297304	0.660006
ENSMUSG00000046455	olfactory receptor 905 Gene	Olfr905	-1.29028	0.00429023	0.660006
ENSMUSG00000024070	protein kinase D3 Gene	Prkd3	-1.28578	0.00420999	0.660006
ENSMUSG00000055067	SET and MYND domain containing 3 Gene	Smyd3	-1.28136	0.00435711	0.660006
ENSMUSG00000056899	IMP2 inner mitochondrial membrane peptidase-like (S. cerevisiae) Gene	Immp2l	-1.27556	0.00139241	0.619144
ENSMUSG00000038642	cathepsin S Gene	Ctss	-1.27436	0.000233527	0.619144
ENSMUSG00000031932	G protein-coupled receptor 83 Gene	Gpr83	-1.2724	0.000238821	0.619144
ENSMUSG00000051502	UFM1-specific peptidase 1 Gene	Ufsp1	-1.27117	3.33732e-05	0.474266
ENSMUSG00000033847	phospholipase A2, group IVC (cytosolic, calcium-independent) Gene	Pla2g4c	-1.26623	0.00109331	0.619144
ENSMUSG00000082444	predicted gene 14709 Pseudogene	Gm14709	-1.26281	0.00496004	0.660006
ENSMUSG00000087201	predicted gene 15261 Gene	Gm15261	-1.24473	0.00189353	0.651219
ENSMUSG00000090137	ubiquitin A-52 residue ribosomal protein fusion product 1 Gene	Uba52	-1.24471	0.00446012	0.660006
ENSMUSG00000021661	ankyrin repeat, family A (RFXANK-like), 2 Gene	Ankra2	-1.23794	0.00245526	0.660006
ENSMUSG00000083136	predicted gene 15170 Pseudogene	Gm15170	-1.23308	0.00200146	0.660006
ENSMUSG00000048410	zinc finger protein 407 Gene	Zfp407	-1.22987	0.0022409	0.660006
ENSMUSG00000039474	Wolfram syndrome 1 homolog (human) Gene	Wfs1	-1.2286	0.00225298	0.660006
ENSMUSG00000090099	predicted gene 8837 Pseudogene	Gm8837	-1.22337	0.00147099	0.619144
ENSMUSG00000018995	asparaginyl-tRNA synthetase 2 (mitochondrial)(putative) Gene	Nars2	-1.22156	0.000688358	0.619144
ENSMUSG00000020674	peroxidasin homolog (Drosophila) Gene	Pxdn	-1.2201	0.00130528	0.619144
ENSMUSG00000035873	PRKC, apoptosis, WT1, regulator Gene	Pawr	-1.2199	0.00214552	0.660006
ENSMUSG00000063887	neuroligin 1 Gene	Nlgn1	-1.21813	0.00270889	0.660006
ENSMUSG00000037703	ProSAPiP1 protein Gene	Prosapip1	-1.21724	0.00196345	0.656532
ENSMUSG00000086844	RIKEN cDNA B230206H07 gene Gene	B230206H07Rik	-1.21577	0.00341008	0.660006
ENSMUSG00000085909	predicted gene 11846 Gene	Gm11846	-1.21254	0.00454394	0.660006
ENSMUSG00000062328	ribosomal protein L17 Gene	Rpl17	-1.21217	0.00317647	0.660006
ENSMUSG00000026172	BCS1-like (yeast) Gene	Bcs1l	-1.21014	0.000295085	0.619144
ENSMUSG00000018740	solute carrier family 25, member 35 Gene	Slc25a35	-1.20982	0.00383764	0.660006
ENSMUSG00000043411	ubiquitin specific peptidase 48 Gene	Usp48	-1.20845	0.00246878	0.660006
ENSMUSG00000004892	brevican Gene	Bcan	-1.20742	0.00153547	0.619144
ENSMUSG00000048895	cyclin-dependent kinase 5, regulatory subunit 1 (p35) Gene	Cdk5r1	-1.20055	0.0041964	0.660006
ENSMUSG00000006471	NADPH dependent diflavin oxidoreductase 1 Gene	Ndor1	1.20012	0.00175711	0.632159
ENSMUSG00000090093	predicted gene 14399 Gene	Gm14399	1.20053	0.00427842	0.660006
ENSMUSG00000021495	family with sequence similarity 193, member B Gene	Fam193b	1.20317	0.00456983	0.660006
ENSMUSG00000086505	predicted gene 16058 Gene	Gm16058	1.20431	0.00250686	0.660006
ENSMUSG00000046434	heterogeneous nuclear ribonucleoprotein A1 Gene	Hnrnpa1	1.21301	0.00143181	0.619144
ENSMUSG00000074284	predicted gene 10658 Gene	Gm10658	1.22244	0.00312955	0.660006
ENSMUSG00000074872	cortexin 2 Gene	Ctxn2	1.23002	0.00287934	0.660006
ENSMUSG00000074847	predicted gene 10775 Gene	Gm10775	1.23609	0.00082736	0.619144
ENSMUSG00000090210	integrin, alpha 10 Gene	Itga10	1.23792	0.00270681	0.660006
ENSMUSG00000090252	predicted gene 16028 Gene	Gm16028	1.24044	0.00261553	0.660006
ENSMUSG00000052316	leucine rich repeat containing 15 Gene	Lrrc15	1.24836	0.0042762	0.660006
ENSMUSG00000046636	predicted gene 7729 Pseudogene	Gm7729	1.25199	0.00138932	0.619144
ENSMUSG00000048186	BEN domain containing 7 Gene	Bend7	1.26282	0.00472076	0.660006
ENSMUSG00000085852	predicted gene 13807 Gene	Gm13807	1.27633	0.000312703	0.619144
ENSMUSG00000032062	RIKEN cDNA 2310030G06 gene Gene	2310030G06Rik	1.27989	0.00208639	0.660006
ENSMUSG00000007805	twist homolog 2 (Drosophila) Gene	Twist2	1.28732	0.0014156	0.619144
ENSMUSG00000054720	leucine rich repeat containing 8 family, member C Gene	Lrrc8c	1.28915	0.00136628	0.619144
ENSMUSG00000090599	Putative uncharacterized protein	AL626783.1	1.30523	0.00156899	0.619144
ENSMUSG00000056586	zygote arrest 1-like Gene	Zar1l	1.31213	0.00105205	0.619144
ENSMUSG00000031636	PDZ and LIM domain 3 Gene	Pdlim3	1.31575	0.000422321	0.619144
ENSMUSG00000067786	neuronatin Gene	Nnat	1.32857	0.00276436	0.660006
ENSMUSG00000079563	peptidoglycan recognition protein 2 Gene	Pglyrp2	1.35121	0.00435851	0.660006
ENSMUSG00000043822	ADAMTS-like 5 Gene	Adamtsl5	1.35556	0.00443667	0.660006
ENSMUSG00000079262	solute carrier organic anion transporter family, member 1a6 Gene	Slco1a6	1.36514	0.00477564	0.660006
ENSMUSG00000028041	a disintegrin and metallopeptidase domain 15 (metargidin) Gene	Adam15	1.36665	0.00185342	0.651181
ENSMUSG00000034875	nudix (nucleoside diphosphate linked moiety X)-type motif 19 Gene	Nudt19	1.39014	0.00192465	0.651219
ENSMUSG00000010651	acetyl-Coenzyme A acyltransferase 1B Gene	Acaa1b	1.40126	0.00275744	0.660006
ENSMUSG00000057817	olfactory receptor 1446 Gene	Olfr1446	1.41615	0.00310662	0.660006
ENSMUSG00000037106	fer-1-like 6 (C. elegans) Gene	Fer1l6	1.41851	0.00369913	0.660006
ENSMUSG00000061065	predicted gene 5382 Gene	Gm5382	1.41896	0.000587876	0.619144
ENSMUSG00000056921	olfactory receptor 394 Gene	Olfr394	1.419	0.0018558	0.651181
ENSMUSG00000037884	RIKEN cDNA 1700017G19 gene Gene	1700017G19Rik	1.42915	0.00368077	0.660006
ENSMUSG00000090638	RP23-163J2.2	RP23-163J2.2	1.45485	0.00134974	0.619144
ENSMUSG00000025407	GLI-Kruppel family member GLI1 Gene	Gli1	1.45658	0.00318919	0.660006
ENSMUSG00000035694	calcyphosphine 2 Gene	Caps2	1.46107	0.00434757	0.660006
ENSMUSG00000028996	retinol binding protein 7, cellular Gene	Rbp7	1.49467	0.000792616	0.619144
ENSMUSG00000039629	family with sequence similarity 40, member B Gene	Fam40b	1.51574	0.0028631	0.660006
ENSMUSG00000034057	predicted gene 239 Gene	Gm239	1.52635	0.00404798	0.660006
ENSMUSG00000058328	X-linked lymphocyte-regulated 5A Gene	Xlr5a	1.542	0.00249488	0.660006
ENSMUSG00000028786	transmembrane protein 54 Gene	Tmem54	1.54834	0.000416368	0.619144
ENSMUSG00000023235	chemokine (C-C motif) ligand 25 Gene	Ccl25	1.55712	0.00290807	0.660006
ENSMUSG00000060101	olfactory receptor 898 Gene	Olfr898	1.5596	0.0035635	0.660006
ENSMUSG00000079466	PR domain containing 12 Gene	Prdm12	1.56802	0.000964554	0.619144
ENSMUSG00000086646	RIKEN cDNA 5133400J02 gene Gene	5133400J02Rik	1.57825	0.00393017	0.660006
ENSMUSG00000029452	transmembrane protein 116 Gene	Tmem116	1.58839	0.00149579	0.619144
ENSMUSG00000079355	chemokine (C-C motif) receptor-like 1 Gene	Ccrl1	1.59507	0.00347644	0.660006
ENSMUSG00000057799	vomeronasal 1 receptor 216 Gene	Vmn1r216	1.64368	0.00459486	0.660006
ENSMUSG00000034786	G-protein signalling modulator 3 (AGS3-like, C. elegans) Gene	Gpsm3	1.66649	0.000939732	0.619144
ENSMUSG00000025504	EPS8-like 2 Gene	Eps8l2	1.66935	0.00166458	0.619144
ENSMUSG00000078921	T-cell specific GTPase 2 Gene	Tgtp2	1.68822	0.00496937	0.660006
ENSMUSG00000086021	predicted gene 15767 Gene	Gm15767	1.69107	0.0043199	0.660006
ENSMUSG00000062162	melanoma antigen, family B, 1 Gene	Mageb1	1.7116	0.00152945	0.619144
ENSMUSG00000084929	RIKEN cDNA 4732418A04 gene Gene	4732418A04Rik	1.73989	0.00413847	0.660006
ENSMUSG00000020681	angiotensin I converting enzyme (peptidyl-dipeptidase A) 1 Gene	Ace	1.79355	0.00466244	0.660006
ENSMUSG00000086702	predicted gene 12347 Gene	Gm12347	1.80358	0.00163699	0.619144
ENSMUSG00000087358	RIKEN cDNA 4930453H23 gene Gene	4930453H23Rik	1.81748	0.00167889	0.619144
ENSMUSG00000030527	CREB regulated transcription coactivator 3 Gene	Crtc3	1.84959	0.00236852	0.660006
ENSMUSG00000022753	transmembrane protein 30C Gene	Tmem30c	1.88134	0.00124417	0.619144
ENSMUSG00000031328	filamin, alpha Gene	Flna	1.97442	0.00262418	0.660006
ENSMUSG00000046411	predicted gene 6816 Gene	Gm6816	2.02935	0.00463566	0.660006
ENSMUSG00000046590	olfactory receptor 1165, pseudogene Pseudogene	Olfr1165-ps	2.09888	0.00164188	0.619144
ENSMUSG00000085276	predicted gene 15812 Pseudogene	Gm15812	2.12408	0.00459936	0.660006
ENSMUSG00000086078	predicted gene 11657 Gene	Gm11657	2.35509	0.000153134	0.619144
ENSMUSG00000085776	RIKEN cDNA 5430402O13 gene Gene	5430402O13Rik	2.95318	0.00302985	0.660006
ENSMUSG00000066258	tripartite motif-containing 12A Gene	Trim12a	2.95897	0.000811143	0.619144
ENSMUSG00000030703	glycerophosphodiester phosphodiesterase domain containing 3 Gene	Gdpd3	4.0737	1.79473e-05	0.474266
	ICR/B6 TLS-/- vs TLS+/+, 8w Spinal cord (P<0.005, >1.2 fold)
Ensembl_gene	Definition	Symbol	Fold change	P value	adjusted P
ENSMUSG00000030795	fusion, derived from t(12;16) malignant liposarcoma (human) Gene	Fus	-2.42694	0.0011234	0.605906
ENSMUSG00000063437	olfactory receptor 46 Gene	Olfr46	-2.35682	0.0049431	0.691116
ENSMUSG00000090993	AC121792.1	AC121792.1	-2.13772	0.00454877	0.689816
ENSMUSG00000022902	stefin A2 Gene	Stfa2	-2.01292	0.00393646	0.689816
ENSMUSG00000062017	ATP-binding cassette, sub-family A (ABC1), member 14 Gene	Abca14	-1.94641	0.000553172	0.58232
ENSMUSG00000051804	a disintegrin and metallopeptidase domain 6B Gene	Adam6b	-1.88736	0.00399881	0.689816
ENSMUSG00000045102	DNA polymerase N Gene	Poln	-1.80998	0.00297254	0.641297
ENSMUSG00000020467	epidermal growth factor-containing fibulin-like extracellular matrix protein 1 Gene	Efemp1	-1.80479	0.00310218	0.650073
ENSMUSG00000082913	predicted gene 14739 Pseudogene	Gm14739	-1.75262	0.00101213	0.605906
ENSMUSG00000036872	ATP-binding cassette, sub-family C (CFTR/MRP), member 12 Gene	Abcc12	-1.75032	0.00453986	0.689816
ENSMUSG00000085805	predicted gene 14145 Gene	Gm14145	-1.7489	0.00406243	0.689816
ENSMUSG00000086104	predicted gene 14707 Gene	Gm14707	-1.6854	0.00445749	0.689816
ENSMUSG00000017493	insulin-like growth factor binding protein 4 Gene	Igfbp4	-1.68085	9.42429e-05	0.353364
ENSMUSG00000004371	interleukin 11 Gene	Il11	-1.67381	0.00291143	0.641297
ENSMUSG00000026734	RIKEN cDNA 4921504E06 gene Gene	4921504E06Rik	-1.66102	0.00487704	0.691116
ENSMUSG00000050453	vomeronasal 1 receptor 89 Gene	Vmn1r89	-1.65155	0.00307217	0.650073
ENSMUSG00000082042	predicted gene 15923 Pseudogene	Gm15923	-1.65121	0.00403433	0.689816
ENSMUSG00000080778	predicted gene 7199 Pseudogene	Gm7199	-1.60486	0.00451677	0.689816
ENSMUSG00000086033	RIKEN cDNA 2900076A07 gene Gene	2900076A07Rik	-1.56104	0.00312823	0.650073
ENSMUSG00000039033	taspase, threonine aspartase 1 Gene	Tasp1	-1.55865	0.00382999	0.689816
ENSMUSG00000042105	inositol polyphosphate-5-phosphatase F Gene	Inpp5f	-1.553	0.000708683	0.58232
ENSMUSG00000046610	RIKEN cDNA 5330437I02 gene Gene	5330437I02Rik	-1.52475	0.0012304	0.605906
ENSMUSG00000086650	RIKEN cDNA A430048G15 gene Gene	A430048G15Rik	-1.52064	0.00476019	0.691116
ENSMUSG00000062064	solute carrier family 2 (facilitated glucose transporter), member 7 Gene	Slc2a7	-1.51337	0.00132132	0.605906
ENSMUSG00000073371	predicted pseudogene 6594 Pseudogene	Gm6594	-1.50861	0.000620324	0.58232
ENSMUSG00000081278	predicted gene 13186 Pseudogene	Gm13186	-1.50382	0.00350466	0.689816
ENSMUSG00000072874	predicted gene 6116 Gene	Gm6116	-1.50324	0.00108207	0.605906
ENSMUSG00000040525	Casitas B-lineage lymphoma c Gene	Cblc	-1.50032	0.00121667	0.605906
ENSMUSG00000051682	triggering receptor expressed on myeloid cells-like 4 Gene	Treml4	-1.4916	0.0046233	0.689816
ENSMUSG00000015568	lipoprotein lipase Gene	Lpl	-1.47207	0.0026351	0.639756
ENSMUSG00000049606	zinc finger protein 644 Gene	Zfp644	-1.46899	0.00430546	0.689816
ENSMUSG00000090291	LRRC10-like protein ENSP00000367315	AC124169.1	-1.45295	0.0013048	0.605906
ENSMUSG00000020617	RIKEN cDNA 1700012B07 gene Gene	1700012B07Rik	-1.44279	0.00221347	0.621225
ENSMUSG00000068407	ribonuclease, RNase A family, 12 (non-active) Gene	Rnase12	-1.44213	0.00296292	0.641297
ENSMUSG00000029638	glucocorticoid induced transcript 1 Gene	Glcci1	-1.43564	0.00144375	0.605906
ENSMUSG00000082701	predicted gene 14460 Pseudogene	Gm14460	-1.43244	0.00136541	0.605906
ENSMUSG00000081977	filaggrin Gene	Flg	-1.42787	0.00451765	0.689816
ENSMUSG00000007035	mutS homolog 5 (E. coli) Gene	Msh5	-1.41061	0.00386356	0.689816
ENSMUSG00000026098	postmeiotic segregation increased 1 (S. cerevisiae) Gene	Pms1	-1.38628	0.000726932	0.58232
ENSMUSG00000069962	predicted pseudogene 5356 Pseudogene	Gm5356	-1.38377	0.00179872	0.619132
ENSMUSG00000048170	MCM (minichromosome maintenance deficient) binding protein Gene	Mcmbp	-1.36913	0.0011161	0.605906
ENSMUSG00000048410	zinc finger protein 407 Gene	Zfp407	-1.36487	0.00294059	0.641297
ENSMUSG00000033207	MAM domain containing 2 Gene	Mamdc2	-1.36145	0.00230832	0.621225
ENSMUSG00000025355	matrix metallopeptidase 19 Gene	Mmp19	-1.35416	0.0024179	0.621225
ENSMUSG00000091410	RP24-562H22.2	RP24-562H22.2	-1.35405	0.00488287	0.691116
ENSMUSG00000066554	predicted pseudogene 10167 Pseudogene	Gm10167	-1.35222	0.00137089	0.605906
ENSMUSG00000050866	clarin 3 Gene	Clrn3	-1.33287	0.000533316	0.58232
ENSMUSG00000084959	RIKEN cDNA 4933407I08 gene Gene	4933407I08Rik	-1.33157	0.0045941	0.689816
ENSMUSG00000039873	neuralized-like 2 (Drosophila) Gene	Neurl2	-1.30335	0.00127989	0.605906
ENSMUSG00000045318	adrenergic receptor, alpha 2c Gene	Adra2c	-1.29338	0.00038601	0.58232
ENSMUSG00000086382	predicted gene 13705 Gene	Gm13705	-1.29196	0.00491534	0.691116
ENSMUSG00000002012	pregnancy upregulated non-ubiquitously expressed CaM kinase Gene	Pnck	-1.28985	0.00482586	0.691116
ENSMUSG00000055730	carboxylesterase 2A Gene	Ces2a	-1.27458	0.00220021	0.621225
ENSMUSG00000025439	chloride channel, nucleotide-sensitive, 1A Gene	Clns1a	-1.27309	0.0029046	0.641297
ENSMUSG00000025044	macrophage scavenger receptor 1 Gene	Msr1	-1.26274	0.00391185	0.689816
ENSMUSG00000085987	predicted gene 13403 Gene	Gm13403	-1.26139	0.00428471	0.689816
ENSMUSG00000054871	transmembrane protein 158 Gene	Tmem158	-1.25943	0.0017701	0.619132
ENSMUSG00000047652	phosphoprotein enriched in astrocytes 15B Gene	Pea15b	-1.25847	0.00490775	0.691116
ENSMUSG00000027010	solute carrier family 25 (mitochondrial carrier, Aralar), member 12 Gene	Slc25a12	-1.25689	0.00192869	0.621225
ENSMUSG00000086820	predicted gene 11465 Gene	Gm11465	-1.25674	0.00173495	0.619132
ENSMUSG00000000167	PIH1 domain containing 2 Gene	Pih1d2	-1.25088	0.00104848	0.605906
ENSMUSG00000040929	regulatory factor X, 3 (influences HLA class II expression) Gene	Rfx3	-1.23268	0.000533314	0.58232
ENSMUSG00000078719	microseminoprotein, prostate associated Gene	Msmp	-1.2317	0.00241258	0.621225
ENSMUSG00000037096	predicted pseudogene 9762 Pseudogene	Gm9762	-1.22126	0.00254224	0.630879
ENSMUSG00000082280	predicted gene 7901 Pseudogene	Gm7901	-1.22023	0.00165377	0.619132
ENSMUSG00000039146	histocompatibility 28 Gene	H28	-1.21891	0.00238734	0.621225
ENSMUSG00000079963	predicted pseudogene 7146 Pseudogene	Gm7146	-1.21631	0.00119699	0.605906
ENSMUSG00000089748	matrin 3, pseudogene 2 Pseudogene	Matr3-ps2	-1.21313	0.00304373	0.650073
ENSMUSG00000080964	interferon alpha gene, pseudogene 1 Pseudogene	Ifna-ps1	-1.21168	0.00351248	0.689816
ENSMUSG00000004892	brevican Gene	Bcan	-1.2019	0.00449308	0.689816
ENSMUSG00000032878	coiled-coil domain containing 85A Gene	Ccdc85a	1.20263	0.00452152	0.689816
ENSMUSG00000056952	TatD DNase domain containing 2 Gene	Tatdn2	1.21088	0.00474817	0.691116
ENSMUSG00000046434	heterogeneous nuclear ribonucleoprotein A1 Gene	Hnrnpa1	1.21602	0.00295259	0.641297
ENSMUSG00000021495	family with sequence similarity 193, member B Gene	Fam193b	1.21871	0.000662763	0.58232
ENSMUSG00000028343	endoplasmic reticulum protein 44 Gene	Erp44	1.22215	0.00311684	0.650073
ENSMUSG00000081360	predicted gene 11718 Pseudogene	Gm11718	1.22395	0.00170357	0.619132
ENSMUSG00000028137	VCUGBP, Elav-like family member 3 Gene	Celf3	1.22688	0.000971165	0.605906
ENSMUSG00000039501	zinc finger, NFX1-type containing 1 Gene	Znfx1	1.23356	0.00202968	0.621225
ENSMUSG00000078494	predicted gene 13201 Gene	Gm13201	1.23548	0.0046375	0.689816
ENSMUSG00000057254	zinc finger protein 870 Gene	Zfp870	1.24037	0.00173063	0.619132
ENSMUSG00000032554	transferrin Gene	Trf	1.24423	0.00135084	0.605906
ENSMUSG00000076833	T cell receptor alpha variable 6-5 Gene	Trav6-5	1.24999	0.000457361	0.58232
ENSMUSG00000020098	pterin 4 alpha carbinolamine dehydratase/dimerization cofactor of hepatocyte nuclear factor 1 alpha (TCF1) 1 Gene	Pcbd1	1.25693	1.11874e-05	0.15809
ENSMUSG00000019856	family with sequence similarity 184, member A Gene	Fam184a	1.25787	0.0037645	0.689816
ENSMUSG00000022987	zinc finger protein 641 Gene	Zfp641	1.25853	0.000325484	0.58232
ENSMUSG00000000416	cortactin binding protein 2 Gene	Cttnbp2	1.26071	0.00274258	0.641297
ENSMUSG00000028792	adenylate kinase 2 Gene	Ak2	1.26078	0.00424356	0.689816
ENSMUSG00000032637	ataxin 2-like Gene	Atxn2l	1.26208	0.00075933	0.58232
ENSMUSG00000071203	NLR family, apoptosis inhibitory protein 5 Gene	Naip5	1.26583	0.00399099	0.689816
ENSMUSG00000032525	natural killer tumor recognition sequence Gene	Nktr	1.27394	0.000474809	0.58232
ENSMUSG00000005677	nuclear receptor subfamily 1, group I, member 3 Gene	Nr1i3	1.27625	0.00142818	0.605906
ENSMUSG00000071229	translocase of inner mitochondrial membrane 8 homolog a2 (yeast) Gene	Timm8a2	1.27687	0.00426352	0.689816
ENSMUSG00000021938	paraspeckle protein 1 Gene	Pspc1	1.28622	0.00214783	0.621225
ENSMUSG00000085415	predicted gene 12060 Gene	Gm12060	1.28671	0.00296517	0.641297
ENSMUSG00000001773	folate hydrolase Gene	Folh1	1.28907	0.00219439	0.621225
ENSMUSG00000042215	BCL2-associated athanogene 2 Gene	Bag2	1.29377	0.00127553	0.605906
ENSMUSG00000023272	cysteine-rich with EGF-like domains 2 Gene	Creld2	1.29576	0.00145784	0.605906
ENSMUSG00000087532	predicted gene 15938 Gene	Gm15938	1.29754	0.00175803	0.619132
ENSMUSG00000027274	McKusick-Kaufman syndrome protein Gene	Mkks	1.30302	0.00357685	0.689816
ENSMUSG00000042250	peptidoglycan recognition protein 4 Gene	Pglyrp4	1.3093	0.00105155	0.605906
ENSMUSG00000085208	RIKEN cDNA 4632419I22 gene Gene	4632419I22Rik	1.31801	0.00208844	0.621225
ENSMUSG00000044156	HEPACAM family member 2 Gene	Hepacam2	1.32877	0.00352747	0.689816
ENSMUSG00000056696	olfactory receptor 1350 Gene	Olfr1350	1.34697	0.00454193	0.689816
ENSMUSG00000087198	predicted gene 13097 Gene	Gm13097	1.36081	2.49904e-05	0.214965
ENSMUSG00000082563	predicted gene 15026 Pseudogene	Gm15026	1.37194	0.00406084	0.689816
ENSMUSG00000081651	predicted gene 15530 Pseudogene	Gm15530	1.3819	0.00249617	0.629882
ENSMUSG00000085133	RIKEN cDNA B930095G15 gene Gene	B930095G15Rik	1.43043	0.00318219	0.650123
ENSMUSG00000020680	TAF15 RNA polymerase II, TATA box binding protein (TBP)-associated factor Gene	Taf15	1.43089	0.0022516	0.621225
ENSMUSG00000086414	predicted gene 15645 Gene	Gm15645	1.44084	0.0016879	0.619132
ENSMUSG00000081431	predicted gene 15483 Pseudogene	Gm15483	1.45768	0.00386676	0.689816
ENSMUSG00000065487	microRNA 24-1 Gene	Mir24-1	1.51101	0.000573497	0.58232
ENSMUSG00000052040	Kruppel-like factor 13 Gene	Klf13	1.51144	0.00419544	0.689816
ENSMUSG00000085294	predicted gene, 16629 Gene	Gm16629	1.56077	0.00181827	0.619132
ENSMUSG00000085558	RIKEN cDNA 4930412C18 gene Gene	4930412C18Rik	1.56812	0.0014097	0.605906
ENSMUSG00000079038	RIKEN cDNA D130040H23 gene Gene	D130040H23Rik	1.5776	0.00427716	0.689816
ENSMUSG00000076547	predicted gene 1502 Gene	Gm1502	1.60881	0.000731413	0.58232
ENSMUSG00000090732	RP24-460J16.1	RP24-460J16.1	1.61098	9.99342e-05	0.353364
ENSMUSG00000054940	olfactory receptor 137 Gene	Olfr137	1.61108	0.00285377	0.641297
ENSMUSG00000089375	Small nucleolar RNA SNORD107	SNORD107.1	1.65921	0.000697859	0.58232
ENSMUSG00000080706	predicted gene 12890 Pseudogene	Gm12890	1.71223	0.0037722	0.689816
ENSMUSG00000076894	predicted gene, 16664 Gene	Gm16664	1.7152	0.00493623	0.691116
ENSMUSG00000070428	predicted gene 6570 Gene	Gm6570	1.8541	0.00339655	0.680804
ENSMUSG00000020059	synaptonemal complex protein 3 Gene	Sycp3	2.44983	0.00411648	0.689816
ENSMUSG00000087492	predicted gene 15700 Gene	Gm15700	2.53798	0.00489381	0.691116
ENSMUSG00000053030	serine peptidase inhibitor, Kazal type 2 Gene	Spink2	2.84547	0.000363887	0.58232
ENSMUSG00000030703	glycerophosphodiester phosphodiesterase domain containing 3 Gene	Gdpd3	5.20883	0.000429224	0.58232
ENSMUSG00000067768	X-linked lymphocyte-regulated 4B Gene	Xlr4b	6.3679	4.01961e-05	0.227205
