# Supplementary material for: FUS/TLS deficiency causes behavioral and pathological abnormalities distinct from amyotrophic lateral sclerosis
Source: Acta Neuropathol Commun. 2015 Apr 25;3:24. doi: 10.1186/s40478-015-0202-6 (PMC4408580; doi:10.1186/s40478-015-0202-6)
Supplement: Additional file 4: Table S3. — Summary of validated RNA processing alterations in the TLS KO striatum. [file 40478_2015_202_MOESM4_ESM.xls]

## Sheet: Table S3
Table S3		Summary of validated RNA processing alterations in the TLS KO striatum
							qPCR
Gene symbol	Exon	Probe location (strand): NCBI37/mm9	Type	Regulation	Validation	comparison	WT(n=3)	KO (n=3)	SEM(WT)	SEM(KO)	P value
Thra	ex16	chr11:98629477-98629586(+)	breeding exon (alt term)	up	qPCR	ex16-int16/ex14-15	1	1.69331	0.00824563	0.0385558	6.14241e-05
Ogdh	ex4, ex5	chr11:6217017-6217074(+) :ex5	mutually exclusive exon	up (ex4)	RT-PCR, qPCR	ex3-4/ex3-5	1	1.94728	0.03374	0.0849429	0.000489226
Igbp1	ex2	chrX:97694425-97694607(+)	breeding exon (alt term)	up	qPCR	ex2-int2/ex1-2	1	1.43788	0.0297054	0.105204	0.0160553
Araf	ex11	chrX:20431323-20431385(+)	alt terminal exon, breeding exon	down	qPCR	ex7/ex5,ex11/ex5,ex18/ex5	1	0.351193	0.145815	0.0355841	0.0124213
Araf	ex18	chrX:20437105-20437239(+)	alt terminal exon	down	qPCR	ex18/ex5	1	0.49163	0.0302087	0.00294366	7.44596e-05
App	ex7,ex8	chr16:85043952-85043985(-): ex7	cassette exon	up	RT-PCR, qPCR	ex6-7/ex10-11	1	1.73796	0.0880775	0.0426754	0.00165711
Gria1	ex16,ex17	chr11:57124199-57124224(+): ex17	mutually exclusive exon	up (ex17)	qPCR	ex15-16/ex3-4,ex15-17/ex3-4	1	1.57901	0.113106	0.0766972	0.0132962
Enpp5	int3	chr17:44220761-44221957(+)	intron retention	down	qPCR	ex3-int3/ex4	1	0.769131	0.0386633	0.00362325	0.00401512
Inpp5f	ex23	chr7:135838547-135838693(+)	alt terminal exon	up	qPCR	ex23/ex2-4	1	1.49485	0.100416	0.0117531	0.00807532
Me3	ex22	chr7:97000899-97001282(+)	alt terminal exon	up	qPCR	ex9-10/ex22	1	1.63294	0.0878331	0.204545	0.0467092
Arntl	ex18	chr7:120449550-120449634(+)	unidentified	up	qPCR	ex18/ex21	1	1.72606	0.0364504	0.166728	0.0131136
Rnf14	ex3,ex4	chr18:38457157-38457228(+): ex3	cassette exon	up	qPCR	ex3-4/ex8	1	3.01245	0.080047	0.342162	0.00460217
Copg	ex5	chr6:87840361-87840405(+)	breeding exon (alt term)	up	qPCR	UTR1/UTR2	1	1.70968	0.066636	0.075169	0.00211764
Klhdc10	ex2	chr6:30377729-30377792(+)	cassette exon	up	qPCR	ex1-2/ex4-6	1	2.33487	0.0706941	0.113215	0.000561778
Luc7l2	ex3,ex4	chr6:38509206-38509289(+): ex3	cassette exon	up	qPCR	ex3-4/ex6-7	1	2.10033	0.0589011	0.14203	0.0020179
Myh10	ex20	chr11:68588867-68588918(+)	cassette exon	up	qPCR	ex19-21/ex21-23	1	2.13497	0.0429296	0.0690627	0.000152841
Abcc5	ex6	chr16:20403274-20404600(-)	alt terminal exon	up	qPCR	UTR2(ex6-int7)/UTR1(ex33)	1	1.73344	0.0580428	0.0881552	0.00225309
Gdap1l1	ex6	chr2:163280170-163280702(+)	alt polyA	up (proximal)	qPCR	ex6pro/ex6dis	1	1.56857	0.0242352	0.0481166	0.000456046
Tuba4a	ex5	chr1:75211562-75212059(-)	alt polyA	up (proximal)	qPCR	ex5dpro/ex5dis	1	1.47567	0.0743938	0.0698563	0.00958125
Cnr1	ex2,3,4,5	chr4:34013590-34013655(+) :ex2	cassette exon	up	RT-PCR	ex1-2-6/ex1-6
Ptk2b	ex24	chr14:66781865-66781961(-)	cassette exon	down	RT-PCR	ex23-24-25
Gdpd3	int2, ex3	(supple Fig. S6)	alt start exon	up	RT-PCR	(supple Fig. S6)
